# Supplementary material for: Network analysis of KLF5 targets showing the potential oncogenic role of SNHG12 in colorectal cancer
Source: Cancer Cell Int. 2020 Sep 7;20:439. doi: 10.1186/s12935-020-01527-x (PMC7487661; doi:10.1186/s12935-020-01527-x)
Supplement: Supplementary file 2 — Additional file 2: Table S1. Potential lncRNA targets of KLF5 in CRC. [file 12935_2020_1527_MOESM2_ESM.xlsx]

## Sheet: Sheet1
Name	Co-expression	Expression pattern in CRC
CYP1B1-AS1	0	down
CDKN2B-AS1	1	down
PCBP1-AS1	1	down
MIR22HG	0	down
LINC00526	0	down
LINC00704	1	down
FGD5-AS1	1	down
LOC553103	0	down
FLJ37453	1	down
SNHG12	1	up
STK4-AS1	1	up
TTC28-AS1	0	up
MIR17HG	1	up
GAS5	1	up
ZFAS1	1	up
CRNDE	0	up
SMG7-AS1	0	up
SNHG7	1	up
ZNF337	0	up
