# Supplementary material for: Network analysis of KLF5 targets showing the potential oncogenic role of SNHG12 in colorectal cancer
Source: Cancer Cell Int. 2020 Sep 7;20:439. doi: 10.1186/s12935-020-01527-x (PMC7487661; doi:10.1186/s12935-020-01527-x)
Supplement: Supplementary file 3 — Additional file 3: Table S2. Potential protein-coding gene targets of KLF5 in CRC. [file 12935_2020_1527_MOESM3_ESM.xlsx]

## Sheet: Sheet1
Name	PPI	Expression pattern in CRC
MUS81	0	down
SLC25A11	0	down
HMGCL	0	down
GAS7	0	down
ZBTB3	0	down
NANS	0	down
IQGAP2	0	down
PAQR5	0	down
LIMK2	0	down
DPF3	0	down
SMG6	0	down
KLK1	0	down
INF2	0	down
LGR4	0	down
PTPN6	0	down
FAM63B	0	down
FCHO2	0	down
RAB11A	0	down
BDKRB2	0	down
ACO2	0	down
MBOAT1	0	down
ZMYM6	0	down
ST14	0	down
PNPLA2	0	down
NIPAL2	0	down
ACSS2	0	down
RABGAP1L	0	down
TTBK2	0	down
P2RY2	0	down
CALM3	0	down
CNKSR3	0	down
ABCG2	0	down
VPS13D	0	down
CTDNEP1	0	down
TSPAN8	0	down
CDC42BPA	0	down
SCN4B	0	down
IQGAP1	0	down
PTPRF	0	down
RCOR1	0	down
USP43	0	down
BCL2L11	0	down
ZNF425	0	down
EHF	0	down
SRGAP1	0	down
PTRHD1	0	down
NCOA4	0	down
IGSF9	0	down
ABHD6	0	down
EPN1	0	down
DCAF11	0	down
SH3BGRL2	0	down
PRMT2	0	down
MCOLN1	0	down
FAR2	0	down
LGALS4	0	down
NEDD4L	0	down
PURA	0	down
SYP	0	down
PPFIBP2	0	down
COX5A	0	down
ABCC5	0	down
CTDSPL	0	down
ST5	0	down
GSN	0	down
PTK6	0	down
FOXP1	0	down
RNF19B	0	down
EP300	1	down
ARHGAP27	0	down
RAPGEF1	0	down
TLR10	0	down
APLP1	0	down
TSPAN15	0	down
GOLGB1	0	down
ATE1	0	down
ATG5	0	down
DNM2	0	down
CCDC47	0	down
CEP170B	0	down
LRRFIP2	0	down
GSTZ1	0	down
FARP2	0	down
MTMR7	0	down
CPNE4	0	down
TPD52	0	down
AMPH	0	down
SAMD9	0	down
EPS8L3	0	down
ARHGAP32	0	down
POLR2A	0	down
MYO1D	0	down
KIF1C	0	down
PLD5	0	down
PID1	0	down
EML2	0	down
TCF7L2	0	down
MICAL2	0	down
ITGAL	0	down
TMPRSS2	0	down
PPARGC1B	0	down
SGK1	0	down
THAP4	0	down
SYNE2	0	down
BFSP2	0	down
ACAP2	0	down
NR3C1	0	down
FAM19A2	0	down
EPB41L4A	0	down
CLTB	0	down
MTMR9	0	down
AHCYL2	0	down
SLC22A5	0	down
PRRG2	0	down
VSTM5	0	down
ARMC7	0	down
SLIT3	0	down
FAR1	0	down
PMM1	0	down
AKAP7	0	down
STON2	0	down
FAM120A	0	down
ENTPD5	0	down
ZNF652	0	down
SLC44A1	0	down
MARVELD1	0	down
STXBP3	0	down
MED11	0	down
LRTOMT	0	down
TMEM253	0	down
OTUD7A	0	down
VEPH1	0	down
STX7	0	down
POLD4	0	down
CD96	0	down
CLIP2	0	down
ITGA3	0	down
CRB3	0	down
CCDC141	0	down
MEF2D	0	down
SLC22A18AS	0	down
MGST3	0	down
FAM222B	0	down
FAM21C	0	down
PLS1	0	down
DERA	0	down
CAPZB	0	down
KLF12	0	down
PTPN18	0	down
FTH1	0	down
PRKCZ	0	down
SLC9A1	0	down
CPEB2	0	down
UEVLD	0	down
SYTL3	0	down
DOCK10	0	down
HIST1H1C	0	down
SAMD11	0	down
CAPN5	0	down
SMIM14	0	down
PRR13	0	down
PDE4D	0	down
MYL12B	0	down
XKR4	0	down
HEXIM1	0	down
PRSS36	0	down
VIPR1	0	down
TGFA	0	down
FER1L6	0	down
DIRC2	0	down
MGAT4B	0	down
COX6A1	0	down
GAS2L1	0	down
CAMK4	0	down
GAB2	0	down
NTN4	0	down
PTP4A1	0	down
NSF	0	down
LRRK1	0	down
ZNF219	0	down
ATP10B	0	down
TMEM45B	0	down
TMEM131	0	down
FGF14	0	down
AHNAK	0	down
MYO3A	0	down
VTI1B	0	down
PPM1B	0	down
GGA1	0	down
APPL2	0	down
EPHA4	0	down
DMXL2	0	down
FBXO18	0	down
AKR7A3	0	down
SPTLC2	0	down
ZNF764	0	down
EAPP	0	down
SPINK5	0	down
OGDH	0	down
KLF13	0	down
PAK4	0	down
REV3L	0	down
GOLM1	0	down
CPNE8	0	down
TMCO1	0	down
TPSD1	0	down
FAM46C	0	down
RASSF3	0	down
PBXIP1	0	down
CTNND1	0	down
TMEM19	0	down
ERBB2	0	down
SHPK	0	down
DAB2IP	0	down
RGS10	0	down
ST6GALNAC1	0	down
DYRK2	0	down
RASSF7	0	down
ACVR2A	0	down
BCAT2	0	down
ECI2	0	down
FAM212B	0	down
LLGL2	0	down
THSD4	0	down
PLCE1	0	down
FAT3	0	down
SERINC1	0	down
AUH	0	down
PHF7	0	down
PSD3	0	down
ITPK1	0	down
BIN3	0	down
PDE1C	0	down
RPS6KA1	0	down
LGALS3	0	down
TRIM40	0	down
ZFYVE1	0	down
TRAK2	0	down
GIPC1	0	down
EVI5L	0	down
AGL	0	down
AK7	0	down
KCNIP4	0	down
ATP2A3	0	down
PCSK5	0	down
RAP1GAP	0	down
PCK2	0	down
VAMP1	0	down
VASP	0	down
NFE2L1	0	down
PLEKHG3	0	down
LIMA1	0	down
KRT19	0	down
MGAT4A	0	down
NDUFV2	0	down
RGS6	0	down
FAM177A1	0	down
TMEM88	0	down
CATSPERG	0	down
ACAP1	0	down
PRKCE	0	down
VPS13A	0	down
HNF1B	0	down
ADAMTSL1	0	down
CPNE5	0	down
TMBIM1	0	down
VAMP3	0	down
EPN2	0	down
B3GALT1	0	down
CANT1	0	down
HCFC2	0	down
TJP3	0	down
NGEF	0	down
ANKFY1	0	down
LMX1A	0	down
IPMK	0	down
EXD2	0	down
PHF12	0	down
PCDH7	0	down
ARHGAP35	0	down
TXN2	0	down
RELL1	0	down
RSPH3	0	down
NAT8L	0	down
SYNC	0	down
ZNF575	0	down
NOTCH2NL	0	down
ACTR10	0	down
RAP1GAP2	0	down
GNG7	0	down
SYNRG	0	down
MYO9A	0	down
SUCLG2	0	down
UGT1A9	0	down
DOCK1	0	down
UBTD2	0	down
INSR	0	down
SRI	0	down
NFYC	0	down
CTDSP1	0	down
GNG12	0	down
ACER3	0	down
FA2H	0	down
UNC79	0	down
COL4A3BP	0	down
RAB30	0	down
TOB2	0	down
SORBS3	0	down
KIAA1161	0	down
ARHGEF16	0	down
AHRR	0	down
ACVRL1	0	down
MTMR3	0	down
PKIB	0	down
NPHS1	0	down
PTK2B	0	down
ARHGEF18	0	down
TMOD3	0	down
PLCD3	0	down
SCARA3	0	down
RBMS2	0	down
MYH14	0	down
UQCR10	0	down
PDCD6IP	0	down
TXNIP	0	down
ALDH3A1	0	down
BTBD10	0	down
MYO7B	0	down
MAPK10	0	down
TRAPPC8	0	down
MOB3A	0	down
EPHX1	0	down
OPTN	0	down
FAM134A	0	down
STX3	0	down
CBFA2T3	0	down
KIAA0232	0	down
FBXO34	0	down
RNF19A	0	down
LRP10	0	down
CAPN2	0	down
NADK	0	down
XDH	0	down
TMEM125	0	down
CDH17	0	down
CLPTM1	0	down
SSH3	0	down
MIB2	0	down
B4GALNT3	0	down
RNPEP	0	down
NDRG1	0	down
B3GALT4	0	down
SYF2	0	down
MYL12A	0	down
UST	0	down
MEI1	0	down
CALM1	0	down
ZFP91	0	down
ECH1	0	down
NR3C2	0	down
STIM1	0	down
TCP11L2	0	down
HR	0	down
SREBF2	0	down
SH3KBP1	0	down
FXYD1	0	down
ACE	0	down
HADHA	0	down
E2F2	0	down
CADM2	0	down
SGMS2	0	down
BCAP29	0	down
PCSK6	0	down
ZNF624	0	down
SPAG16	0	down
PELI2	0	down
NPAS3	0	down
ELMSAN1	0	down
F13A1	0	down
FEM1C	0	down
UGT1A8	0	down
ZDHHC18	0	down
RIMS4	0	down
MAT2B	0	down
COQ9	0	down
MYO1E	0	down
TMEM120A	0	down
RALGPS1	0	down
PTPN22	0	down
KCNJ2	0	down
ANO10	0	down
CHFR	0	down
CASC4	0	down
ANKRD12	0	down
ARF6	0	down
CSNK1G1	0	down
RPS6KA5	0	down
GRM7	0	down
ATG4A	0	down
EFHC2	0	down
NPHP3	0	down
UNC13B	0	down
UGDH	0	down
CD247	0	down
KAT5	0	down
LHFPL3	0	down
MTHFR	0	down
TMEM132D	0	down
ANK2	0	down
RAB5B	0	down
GNG2	0	down
MAPK3	0	down
SYNE3	0	down
TSHR	0	down
TTC28	0	down
KRT8	0	down
AKAP13	0	down
ETHE1	0	down
MYO1A	0	down
KCNK5	0	down
TINF2	0	down
VWA3B	0	down
STARD10	0	down
WDR20	0	down
TMEM246	0	down
RAPGEF3	0	down
PYHIN1	0	down
FAM83E	0	down
CASP9	0	down
DCTN2	0	down
TRERF1	0	down
DOCK8	0	down
NLRC3	0	down
PLCD1	0	down
RAB8A	0	down
APLP2	0	down
ALAD	0	down
B4GALT4	0	down
OTOA	0	down
STRADB	0	down
IGSF5	0	down
SIAE	0	down
MGLL	0	down
ZFYVE9	0	down
TRIM14	0	down
SNAP29	0	down
GALNS	0	down
GRN	0	down
FAM189A2	0	down
PIP5K1B	0	down
TTC39A	0	down
TP53I3	0	down
HHAT	0	down
EPS8L2	0	down
IMPA2	0	down
PPP2R5B	0	down
GANC	0	down
CPT1A	0	down
KCTD1	0	down
FBXO48	0	down
ACADS	0	down
KCNH1	0	down
RARA	1	down
SIPA1L3	0	down
ABCC3	0	down
HERC1	0	down
STK17B	0	down
DSG2	0	down
ZDHHC7	0	down
TATDN3	0	down
TOR1B	0	down
SOS2	0	down
SFI1	0	down
BLOC1S1	0	down
ZNF837	0	down
COBL	0	down
MKNK2	0	down
PTPRT	0	down
PTTG1IP	0	down
MAP2K2	0	down
HS6ST3	0	down
FUT2	0	down
TADA3	0	down
ITPR1	0	down
RPL10	0	down
CHMP1A	0	down
EPB41L4B	0	down
CGN	0	down
CHMP3	0	down
GNA13	0	down
PXMP2	0	down
KLF3	0	down
RBM47	0	down
RSPO2	0	down
CDC42EP5	0	down
ANO2	0	down
RNF103	0	down
GSTM5	0	down
GLIS1	0	down
IL10RB	0	down
BCAS1	0	down
SDHB	0	down
SLC16A5	0	down
ATP5C1	0	down
TMEM44	0	down
ATP5SL	0	down
PTPRH	0	down
ATL1	0	down
WIPI1	0	down
PTGER4	0	down
HIBCH	0	down
KLK15	0	down
UBE2J1	0	down
ALAS1	0	down
ADIRF	0	down
TBC1D9	0	down
CNDP2	0	down
NEDD9	0	down
TTC23	0	down
OTOP3	0	down
PRPSAP2	0	down
PACSIN2	0	down
NOTCH2	0	down
TMEM164	0	down
TBC1D10A	0	down
COL9A1	0	down
PDE7B	0	down
MYO9B	0	down
ZNF101	0	down
TRAK1	0	down
TCEA3	0	down
HRASLS2	0	down
ZBTB7B	0	down
SLC9A2	0	down
HS3ST6	0	down
PINK1	0	down
SZT2	0	down
TMEM53	0	down
HADHB	0	down
FGF9	0	down
PI4KA	0	down
UGT1A1	0	down
CPA6	0	down
ATG9A	0	down
FAM171B	0	down
FAM21A	0	down
SHD	0	down
PBLD	0	down
FXYD3	0	down
RYR1	0	down
MFSD11	0	down
XRN1	0	down
CTNS	0	down
PLEKHA7	0	down
FANK1	0	down
ZDHHC3	0	down
NAPEPLD	0	down
SDF4	0	down
TTC22	0	down
SPON1	0	down
ENTPD8	0	down
SGSM3	0	down
RIOK3	0	down
PDE3A	0	down
CNPY4	0	down
SATB2	0	down
GRAMD1C	0	down
INCA1	0	down
CST3	0	down
METRNL	0	down
OSBPL7	0	down
TSTD2	0	down
SEMA3D	0	down
DOCK5	0	down
DSCAML1	0	down
MBTPS1	0	down
SHOC2	0	down
SRSF5	0	down
PTPN21	0	down
IGSF3	0	down
ATP5F1	0	down
PEX26	0	down
CDCP1	0	down
U2AF1L4	0	down
KIAA1522	0	down
SLC25A45	0	down
SMDT1	0	down
ANKRD13C	0	down
MMP15	0	down
WDR25	0	down
EXD3	0	down
ABR	0	down
CNPPD1	0	down
ACADSB	0	down
CYSTM1	0	down
CLDN23	0	down
HIGD1A	0	down
CDKN1A	0	down
GPD1L	0	down
TM9SF1	0	down
SSBP3	0	down
CASZ1	0	down
LOC100506990	0	down
DST	0	down
AGAP1	0	down
IRF6	0	down
UBP1	0	down
UBC	0	down
SLC9A9	0	down
AES	0	down
PAQR8	0	down
ADD1	0	down
KCNQ5	0	down
INPP5A	0	down
ZNF407	0	down
MFN2	0	down
SIRT6	0	down
RSBN1	0	down
APBA1	0	down
LTBP4	0	down
RNLS	0	down
FNIP2	0	down
TTC7A	0	down
FMN1	0	down
DTX4	0	down
SLC22A23	0	down
DSCR3	0	down
GIPR	0	down
ZBTB7A	0	down
FAM118B	0	down
PBX1	0	down
IL15	0	down
SENP8	0	down
ADCY9	0	down
MMP28	0	down
ABHD17C	0	down
KIAA1671	0	down
WISP2	0	down
TAOK3	0	down
CLDN7	0	down
BAK1	0	down
KCTD10	0	down
RHOF	0	down
EPCAM	0	down
FAM134B	0	down
ABCB11	0	down
IQSEC3	0	down
DIP2A	0	down
PNOC	0	down
FAM135A	0	down
FLNB	0	down
TMEM87B	0	down
TACC2	0	down
LPCAT4	0	down
SYTL2	0	down
ERN2	0	down
PER3	0	down
PITPNM3	0	down
TPRN	0	down
TNFRSF1A	0	down
FNBP1	0	down
CREBRF	0	down
UGT1A10	0	down
C8G	0	down
ACOX1	0	down
EHD1	0	down
MFSD1	0	down
RAB37	0	down
OSBPL1A	0	down
SMAD3	0	down
ARF3	0	down
FBLN1	0	down
SLC35E2B	0	down
WNT2B	0	down
TMEM30B	0	down
CCDC85C	0	down
MSRA	0	down
PPM1L	0	down
NEURL1B	0	down
SSBP2	0	down
TRIM36	0	down
CYLD	0	down
ALDH6A1	0	down
GDPD2	0	down
CHD9	0	down
KLF5	0	down
NAPG	0	down
FOSL2	0	down
SOCS2	0	down
FAM162A	0	down
PPP3CB	0	down
ECHS1	0	down
HDAC9	0	down
KCNK10	0	down
DNAJC13	0	down
AVPI1	0	down
FEM1B	0	down
RAB4B	0	down
TP53INP2	0	down
KLHL6	0	down
THRB	0	down
TAX1BP3	0	down
SLC46A3	0	down
GRB2	0	down
ACER2	0	down
SLAIN2	0	down
UNC5D	0	down
SHROOM3	0	down
HEATR5A	0	down
INO80C	0	down
TMBIM4	0	down
BIN2	0	down
TNIP1	0	down
MAX	0	down
CDC42BPG	0	down
GTF2IRD2	0	down
RTN4	0	down
CTTN	0	down
PRKG2	0	down
PKP2	0	down
GABRB3	0	down
NOXA1	0	down
FLVCR2	0	down
MIEN1	0	down
TMEM102	0	down
PEX11A	0	down
FBXL7	0	down
KCTD9	0	down
PRR14L	0	down
SCML4	0	down
PNPLA7	0	down
SLC17A5	0	down
GLDN	0	down
ETFA	0	down
GDPD3	0	down
OTOP2	0	down
TIAM1	0	down
RNF167	0	down
CCNYL1	0	down
MICAL3	0	down
APAF1	0	down
SCIN	0	down
MBOAT7	0	down
CLCN2	0	down
ACOT11	0	down
DYRK1A	0	down
BTBD9	0	down
MYO5C	0	down
FAM53B	0	down
PFKFB2	0	down
JUND	0	down
WSB2	0	down
PLXNA2	0	down
TPMT	0	down
EGLN2	0	down
IGFLR1	0	down
GNAQ	0	down
LGALS8	0	down
TRIM10	0	down
OVOL2	0	down
SLC25A24	0	down
CLIC5	0	down
PNKD	0	down
CKB	0	down
TC2N	0	down
LPXN	0	down
HECTD4	0	down
DPP10	0	down
CDC42	0	down
RXRA	0	down
CASP3	0	down
TXNDC11	0	down
BCL2L15	0	down
DDX58	0	down
RUNX2	0	down
ZZEF1	0	down
ZMIZ1	0	down
GUCA2A	0	down
PDLIM2	0	down
DNAH3	0	down
NCF1	0	down
FBLIM1	0	down
PCDH1	0	down
TMC8	0	down
NOSTRIN	0	down
SDK1	0	down
TRAF3IP2	0	down
ATP8A1	0	down
RALA	0	up
ANGEL1	0	up
ZNF263	0	up
SUPT16H	0	up
RBM3	0	up
YDJC	0	up
SNTB1	0	up
PTCD2	0	up
SARNP	0	up
RPUSD4	0	up
MAD1L1	0	up
PEPD	0	up
WDR43	0	up
FAM83H	0	up
NMD3	0	up
TSN	0	up
TRIP13	0	up
PIGX	0	up
EZH2	0	up
FUT4	0	up
PIN4	0	up
WDR46	0	up
CLCN5	0	up
CKAP2L	0	up
ULK4	0	up
JRK	0	up
CSMD2	0	up
MLLT10	0	up
GRIN2D	0	up
SH3BP4	0	up
GNB1L	0	up
SND1	0	up
RNF32	0	up
TBC1D16	0	up
SRSF10	0	up
SLC2A1	0	up
BLM	0	up
PERP	0	up
WDR88	0	up
LIMS1	0	up
IFRD2	0	up
ITGA11	0	up
ING1	0	up
DGKZ	0	up
ARMC10	0	up
SKA3	0	up
NCOA5	0	up
PIWIL1	0	up
AVEN	0	up
RPL27A	0	up
TRIP6	0	up
MAPK14	0	up
GRAMD1A	0	up
ENC1	0	up
RB1	0	up
TMEM105	0	up
CELSR3	0	up
RPS15	0	up
PPIB	0	up
MASTL	0	up
HDGF	0	up
THNSL1	0	up
ACOT9	0	up
ZNF251	0	up
SNRNP200	0	up
WDYHV1	0	up
TARDBP	0	up
C1GALT1	0	up
SNRNP70	0	up
EIF5A	0	up
COPS5	0	up
NME1-NME2	0	up
HPS5	0	up
CTNNB1	0	up
ACP6	0	up
CENPH	0	up
RGL2	0	up
PATZ1	0	up
DNAH14	0	up
PARN	0	up
PHF5A	0	up
POFUT1	0	up
SLC38A2	0	up
BAZ1B	0	up
LAPTM4B	0	up
KXD1	0	up
ZNF367	0	up
CDK12	0	up
USP32	0	up
SYBU	0	up
DSCC1	0	up
BACE2	0	up
PANX1	0	up
MAP4K4	0	up
TPM4	0	up
RPS6	0	up
HPS3	0	up
NR6A1	0	up
USP6NL	0	up
WNK1	0	up
MSTO1	0	up
LMTK3	0	up
IGFBP2	0	up
YWHAB	0	up
ZFP41	0	up
WDR77	0	up
NKAP	0	up
INPP5D	0	up
HNRNPD	0	up
GID8	0	up
FAIM	0	up
ANLN	0	up
CBX4	0	up
RTFDC1	0	up
NLN	0	up
KPNA1	0	up
AHR	0	up
AP1S3	0	up
POLR3E	0	up
DEPDC1B	0	up
DDIT4	0	up
AK8	0	up
YWHAZ	0	up
ENAH	0	up
CD82	0	up
UCKL1	0	up
VARS2	0	up
JPH1	0	up
WWOX	0	up
SLX4	0	up
HYAL3	0	up
NOL11	0	up
DCLRE1B	0	up
EXOC3L1	0	up
DLGAP4	0	up
XXYLT1	0	up
SEC23IP	0	up
LOC254896	0	up
TEAD2	0	up
RPE	0	up
PHF20	0	up
PABPC1	0	up
TACSTD2	0	up
DBF4	0	up
TNFSF15	0	up
RAP2A	0	up
ADPGK	0	up
SDC4	0	up
PDZD7	0	up
MB21D1	0	up
HSP90B1	0	up
FZD6	0	up
PDCD5	0	up
FANCE	0	up
ZFAND5	0	up
HSPD1	0	up
S100P	0	up
S100A11	0	up
SLBP	0	up
DCAF13	0	up
GRWD1	0	up
ANKS6	0	up
PML	0	up
ZWILCH	0	up
FAM206A	0	up
RAD9B	0	up
PRDX4	0	up
NOTCH1	0	up
DARS	0	up
RHBDF2	0	up
MIPEP	0	up
HNRNPR	0	up
RUVBL1	0	up
PRKDC	0	up
FAM49B	0	up
RANBP9	0	up
POLR3D	0	up
ADNP	0	up
RAN	0	up
MPHOSPH10	0	up
ADAM19	0	up
POP7	0	up
TMPRSS13	0	up
NKD1	0	up
FKBP9	0	up
ACTR5	0	up
GTF2H1	0	up
DCUN1D2	0	up
ASNS	0	up
SLAMF9	0	up
FOCAD	0	up
TMPRSS3	0	up
POLR3F	0	up
NUP93	0	up
HSPA4	0	up
TMEM185B	0	up
RCC2	0	up
HDAC8	0	up
ERGIC2	0	up
FBXL13	0	up
EIF4A3	0	up
NAMPT	0	up
PSMF1	0	up
FGF18	0	up
CHCHD2	0	up
NHP2	0	up
FOSL1	0	up
SYT7	0	up
EIF2S3	0	up
KIF14	0	up
ZFC3H1	0	up
WWC1	0	up
PEMT	0	up
HSPH1	0	up
FXR1	0	up
TBRG4	0	up
SLC25A39	0	up
CAMSAP1	0	up
CNN2	0	up
CDR2L	0	up
PMS1	0	up
PLEKHA2	0	up
SETD5	0	up
NKRF	0	up
MANBAL	0	up
NSMCE2	0	up
INTS4	0	up
SAMD4B	0	up
CDC16	0	up
NUP98	0	up
FGFRL1	0	up
TUBB3	0	up
BCL9	0	up
RGS16	0	up
HSPBP1	0	up
ZNHIT6	0	up
METTL1	0	up
CYP2S1	0	up
TYW1	0	up
ANTXR1	0	up
PFKFB3	0	up
OSBPL10	0	up
CKS1B	0	up
MTMR12	0	up
METTL2B	0	up
VSNL1	0	up
ABLIM2	0	up
ZNF337	0	up
SQLE	0	up
MRPS31	0	up
UBAP2L	0	up
ZDHHC20	0	up
KRT80	0	up
GGH	0	up
FARP1	0	up
STAM	0	up
LIN52	0	up
TAF9	0	up
ATP11A	0	up
PTGES3	0	up
EIF3I	0	up
XPNPEP3	0	up
TIPIN	0	up
DPP9	0	up
TPD52L1	0	up
CEP19	0	up
SSR1	0	up
KBTBD2	0	up
CHRAC1	0	up
KANK1	0	up
MRPS18B	0	up
KCNQ1	0	up
PRPF4	0	up
TMEM126B	0	up
IPO5	0	up
IER3	0	up
IFT80	0	up
DONSON	0	up
SKIL	0	up
LRRC42	0	up
CD46	0	up
DPY19L4	0	up
PRPF40A	0	up
KIFC1	0	up
G3BP1	0	up
UGGT2	0	up
CDK4	0	up
BCL7A	0	up
CDC5L	0	up
ZNF451	0	up
CCNB1	0	up
IL17RB	0	up
CENPJ	0	up
CPOX	0	up
TMCC1	0	up
AMOTL2	0	up
CENPN	0	up
DIDO1	0	up
IFT52	0	up
RNGTT	0	up
POLG2	0	up
CLPB	0	up
HSP90AA1	0	up
SEC63	0	up
EFNA3	0	up
ACBD6	0	up
ZSWIM4	0	up
CRLS1	0	up
PAPD5	0	up
COASY	0	up
PAK1IP1	0	up
TOP1	0	up
PA2G4	0	up
STARD3NL	0	up
ARL6IP6	0	up
DIS3L2	0	up
WDR33	0	up
ATIC	0	up
ZNF706	0	up
SRMS	0	up
KDM8	0	up
ABHD16B	0	up
TSNARE1	0	up
EEF1A1	0	up
RPS2	0	up
CBWD5	0	up
CLDN10	0	up
PFDN6	0	up
LRRC37A3	0	up
MYH10	0	up
RNF43	0	up
FUNDC1	0	up
PARP2	0	up
LMO7	0	up
KATNA1	0	up
GRIN2B	0	up
MTHFD1L	0	up
SPOCD1	0	up
PCNP	0	up
PAPD7	0	up
RAPGEF4	0	up
RPL4	0	up
CDCA7	0	up
PDXK	0	up
CBWD1	0	up
ORMDL1	0	up
ACVR1	0	up
ZP3	0	up
TAF1D	0	up
DKC1	0	up
AGRN	0	up
NME7	0	up
CCT8	0	up
CBWD6	0	up
ALG1L2	0	up
TLCD1	0	up
ANO1	0	up
FSCN1	0	up
CSNK1G2	0	up
S100A3	0	up
PICALM	0	up
MMS22L	0	up
NOLC1	0	up
SEC61G	0	up
SHB	0	up
NCAPD2	0	up
BRD9	0	up
MRPL51	0	up
RPL10A	0	up
MEMO1	0	up
PHF10	0	up
FAM19A5	0	up
CELSR1	0	up
DCBLD1	0	up
SPDL1	0	up
CDC25B	0	up
JARID2	0	up
FAM131C	0	up
TRIM24	0	up
KLF16	0	up
AGAP3	0	up
ITGA6	0	up
SMC4	0	up
TYMP	0	up
NME2	0	up
ILF3	0	up
FANCC	0	up
GLRX2	0	up
ARL5A	0	up
MTA2	0	up
RPL12	0	up
RRP15	0	up
S100A2	0	up
ANO6	0	up
FGGY	0	up
SPATA17	0	up
GAS8	0	up
UBFD1	0	up
MND1	0	up
CCDC77	0	up
PPT1	0	up
PSMG1	0	up
MYBL2	0	up
CIAPIN1	0	up
SETD1A	0	up
SRSF2	0	up
FBL	0	up
SLC12A8	0	up
SLC4A11	0	up
TNFRSF12A	0	up
PRKAR1B	0	up
CCDC51	0	up
CCNO	0	up
DSE	0	up
CHRM3	0	up
ABCC10	0	up
GPR157	0	up
ASPSCR1	0	up
AKAP11	0	up
PPM1G	0	up
BHLHE40	0	up
DDIT3	0	up
EIF2A	0	up
SEC23B	0	up
LBR	0	up
SP5	0	up
PRMT1	0	up
GREB1L	0	up
KIF26B	0	up
BHLHE40-AS1	0	up
RLIM	0	up
MFSD12	0	up
DENR	0	up
CCND1	0	up
SLC7A5	0	up
ADAM17	0	up
TMEM120B	0	up
PTPRG	0	up
RPL18	0	up
COX20	0	up
USP35	0	up
PWP1	0	up
GRAMD2	0	up
SLC25A21	0	up
HNRNPL	0	up
NOMO2	0	up
OSBPL3	0	up
NPRL3	0	up
GPX2	0	up
DPEP1	0	up
NOD1	0	up
BFAR	0	up
BARD1	0	up
CSNK2A2	0	up
DTNB	0	up
MGME1	0	up
METAP1D	0	up
PHLDA2	0	up
AMZ2	0	up
STXBP6	0	up
TBX20	0	up
MELK	0	up
IKBIP	0	up
IPO4	0	up
TAB3	0	up
GET4	0	up
ZNF142	0	up
HSP90AB1	0	up
NQO1	0	up
COA6	0	up
NOTCH3	0	up
ZMYM3	0	up
UBTD1	0	up
DLX4	0	up
METTL21B	0	up
RRS1	0	up
NAA10	0	up
MMS19	0	up
SLC1A5	0	up
PTS	0	up
HABP4	0	up
PMEPA1	0	up
EARS2	0	up
OAS3	0	up
POLK	0	up
FUS	0	up
GEMIN5	0	up
CPSF3	0	up
UBE2W	0	up
ANXA3	0	up
OSGIN2	0	up
PSMB2	0	up
WDR34	0	up
RANBP2	0	up
PPP1R13L	0	up
POLR2D	0	up
ATRIP	0	up
ZNF131	0	up
CAND1	0	up
DNAJC9	0	up
SLC2A8	0	up
EXOC4	0	up
TFB1M	0	up
SMYD3	0	up
TMEM209	0	up
AXIN2	0	up
MRPL55	0	up
CENPQ	0	up
ANGPTL4	0	up
ZHX1-C8ORF76	0	up
TRIM16	0	up
CDK2	0	up
PRDX1	0	up
PCNA	0	up
FTSJ1	0	up
RAB20	0	up
UCKL1-AS1	0	up
TNFAIP1	0	up
NUCKS1	0	up
RASAL2	0	up
POGK	0	up
HMGA1	0	up
ERCC6L	0	up
STK31	0	up
DUSP7	0	up
FOXN2	0	up
HSF2BP	0	up
SLC3A2	0	up
PTBP3	0	up
PUF60	0	up
HSPA9	0	up
NUP107	0	up
RCC1	0	up
FAM210B	0	up
NUDT3	0	up
SSRP1	0	up
BATF	0	up
MAK16	0	up
STX16	0	up
KPNA2	0	up
MYL6B	0	up
SLC35B4	0	up
WDR74	0	up
ITPA	0	up
HSPA8	0	up
SF1	0	up
RBM39	0	up
TAF6	0	up
CKS2	0	up
BCS1L	0	up
FSTL3	0	up
AHCTF1	0	up
NOP14	0	up
OTUD6B	0	up
SEMA3F	0	up
ATP6V1C2	0	up
SUV39H1	0	up
RAET1E	0	up
APBB2	0	up
CCNJ	0	up
TXNRD1	0	up
PTPN12	0	up
VRK2	0	up
ABCC1	0	up
TPD52L2	0	up
HDAC3	0	up
TUBGCP3	0	up
GLG1	0	up
KIAA0895	0	up
ZFR	0	up
TMEM184B	0	up
SLC39A6	0	up
TESC	0	up
PRR19	0	up
RDH11	0	up
PTRH2	0	up
TPT1	0	up
ZNF7	0	up
MECR	0	up
DOCK11	0	up
DPY19L3	0	up
TIMM50	0	up
PLP2	0	up
BCAP31	0	up
ASXL1	0	up
WEE1	0	up
PAFAH1B3	0	up
ACACA	0	up
ABCB6	0	up
ESYT1	0	up
LFNG	0	up
KIAA1549	0	up
RPL27	0	up
TBCD	0	up
CHCHD6	0	up
GTF2IRD1	0	up
VAV2	0	up
EEF1D	0	up
UHRF2	0	up
TUBA1B	0	up
HNRNPK	0	up
SEC16A	0	up
DTD1	0	up
THOC6	0	up
HUWE1	0	up
LAMP1	0	up
AMMECR1	0	up
GDF15	0	up
PITPNB	0	up
PDCL3	0	up
THEM6	0	up
BTBD16	0	up
GINS4	0	up
LOC100289561	0	up
USP39	0	up
CCDC138	0	up
NSMF	0	up
SRSF3	0	up
ITGB8	0	up
LMNB1	0	up
ZNF511	0	up
CSPP1	0	up
ARL6IP1	0	up
ARHGAP39	0	up
FAM98A	0	up
ZNF696	0	up
RAD51B	0	up
CD3EAP	0	up
PSMA5	0	up
SNRPE	0	up
EVPL	0	up
ATAD2	0	up
HILPDA	0	up
SMTNL2	0	up
PODXL	0	up
CBX8	0	up
PRKRA	0	up
KNTC1	0	up
TRIM29	0	up
ST13	0	up
SLC12A2	0	up
YWHAG	0	up
DPY19L1	0	up
HNRNPA2B1	0	up
NABP1	0	up
DIAPH3	0	up
EIF3M	0	up
UBA6	0	up
SQSTM1	0	up
CARHSP1	0	up
MZT2A	0	up
SRCIN1	0	up
MRPL14	0	up
SIRT5	0	up
ZNF860	0	up
ASUN	0	up
DYNC1I2	0	up
FUT1	0	up
PARD6B	0	up
IMPAD1	0	up
FBXO22	0	up
SCRN1	0	up
ITGA2	0	up
ICAM1	0	up
RFC5	0	up
CDCA2	0	up
SEC61B	0	up
RPIA	0	up
DCAF16	0	up
IQGAP3	0	up
FDPS	0	up
CITED4	0	up
U2AF2	0	up
UBAC2	0	up
SLCO3A1	0	up
ASAP1	0	up
MRPL45	0	up
POC1A	0	up
WDR12	0	up
CCNT1	0	up
CHAF1A	0	up
DIAPH2	0	up
FRMD5	0	up
TMEM208	0	up
FARSB	0	up
ANP32B	0	up
NCOA6	0	up
TNRC18	0	up
PPP1R1C	0	up
ABHD2	0	up
AZIN1	0	up
PHF19	0	up
BPHL	0	up
TRMT5	0	up
UPF3A	0	up
WDFY2	0	up
CXCL16	0	up
NCAPG2	0	up
RMI2	0	up
ROBO2	0	up
EPHA2	0	up
SMPD4	0	up
CBWD2	0	up
FBXW8	0	up
HNRNPUL1	0	up
TNK2	0	up
TBC1D5	0	up
RGS12	0	up
ZDHHC9	0	up
ADK	0	up
UGT1A6	0	up
TBL1XR1	0	up
THADA	0	up
PDGFB	0	up
LTV1	0	up
SMC1A	0	up
TTF2	0	up
RPL23A	0	up
FNTA	0	up
TMED7-TICAM2	0	up
PPL	0	up
ZZZ3	0	up
DFNB59	0	up
IKBKAP	0	up
KRI1	0	up
MDFI	0	up
PDHX	0	up
CENPW	0	up
AGTPBP1	0	up
WBP4	0	up
PBX4	0	up
HN1L	0	up
LUC7L2	0	up
EMD	0	up
CHURC1-FNTB	0	up
CACYBP	0	up
ARHGEF38	0	up
FUT8	0	up
TONSL	0	up
ZKSCAN2	0	up
STIP1	0	up
CHD7	0	up
CDC26	0	up
MCCC2	0	up
ACTRT3	0	up
DDX20	0	up
FKBP7	0	up
DIAPH1	0	up
AJUBA	0	up
NR1D1	0	up
URI1	0	up
SLC22A11	0	up
GSE1	0	up
MATR3	0	up
CWC15	0	up
BRD3	0	up
MAP3K7CL	0	up
CDK5RAP2	0	up
TGM2	0	up
SMG5	0	up
NDUFAF6	0	up
TBL3	0	up
COMMD9	0	up
RMND1	0	up
POLR3G	0	up
UBE2S	0	up
TK1	0	up
TMEM5	0	up
RANBP17	0	up
PPP1R35	0	up
POLR1A	0	up
RAD18	0	up
PRIM2	0	up
ENO1	0	up
ANAPC13	0	up
ICA1	0	up
UBA52	0	up
EFCAB11	0	up
DHX35	0	up
ACTL6A	0	up
SH3PXD2B	0	up
CDC27	0	up
SUCO	0	up
TAMM41	0	up
SLC15A4	0	up
TPRG1	0	up
SLC38A6	0	up
SIM2	0	up
SLCO5A1	0	up
ECT2	0	up
METTL5	0	up
URB2	0	up
SRRT	0	up
POLD2	0	up
PLAUR	0	up
ETS2	0	up
TUBB	0	up
SRD5A3	0	up
TBX15	0	up
ZMYND8	0	up
RBL1	0	up
ANKZF1	0	up
TTC39C	0	up
ZNF703	0	up
PHLDA1	0	up
SFXN3	0	up
PKM	0	up
B3GNTL1	0	up
E2F4	0	up
MED14	0	up
TATDN1	0	up
TADA1	0	up
PTPN1	0	up
SMARCA4	0	up
RPP40	0	up
ADAMTS12	0	up
NUDCD1	0	up
SMARCC1	0	up
EPB41L2	0	up
DUS4L	0	up
COL4A1	0	up
BYSL	0	up
NCOA3	0	up
PNPT1	0	up
PGAM5	0	up
HSPE1	0	up
MSI2	0	up
AGTRAP	0	up
CCNC	0	up
CYP51A1	0	up
CACNA1D	0	up
CEP57	0	up
XPO1	0	up
FUBP1	0	up
MEPCE	0	up
BCL2L1	0	up
LRRC58	0	up
MAD2L2	0	up
SYCE2	0	up
PPRC1	0	up
ENY2	0	up
CLIC1	0	up
GPCPD1	0	up
TUBA1C	0	up
CTPS2	0	up
SMG9	0	up
CASP2	0	up
SSBP1	0	up
RHEBL1	0	up
GATA4	0	up
SLCO4A1	0	up
IMMP2L	0	up
BZW1	0	up
KIAA1524	0	up
TCF20	0	up
EIF4EBP1	0	up
PGM2L1	0	up
KDM3A	0	up
TENM4	0	up
SERPINB5	0	up
COL12A1	0	up
CEP250	0	up
GINS1	0	up
KLHL35	0	up
SLC4A8	0	up
LAP3	0	up
ZNF335	0	up
HIP1	0	up
MORC2	0	up
TJP2	0	up
CBWD3	0	up
VAC14	0	up
SPRY4	0	up
KPNB1	0	up
CREBZF	0	up
COG5	0	up
NMRAL1	0	up
AFMID	0	up
ALG2	0	up
GSTCD	0	up
DYX1C1	0	up
APLF	0	up
RPS19	0	up
DOK7	0	up
CNNM3	0	up
KIAA0907	0	up
CENPO	0	up
MAP4K3	0	up
CDC20	0	up
NANP	0	up
ANKRD16	0	up
R3HDM4	0	up
PLA2G15	0	up
ADAM15	0	up
NSUN6	0	up
PINX1	0	up
RAET1L	0	up
ALCAM	0	up
IFRD1	0	up
VWCE	0	up
CEP55	0	up
FAM72D	0	up
YKT6	0	up
LSG1	0	up
SLC25A15	0	up
DBR1	0	up
USP36	0	up
CRCP	0	up
APRT	0	up
MTHFD1	0	up
LAMC2	0	up
PKNOX1	0	up
FOXK1	0	up
HM13	0	up
RUNX1	0	up
NCAPG	0	up
MCM8	0	up
PLA2G4E	0	up
LSM14B	0	up
WIZ	0	up
ANKRD10	0	up
TAGLN2	0	up
KHK	0	up
SYNCRIP	0	up
ALG9	0	up
CACNG8	0	up
ATXN10	0	up
PSMC6	0	up
DCLRE1A	0	up
NID2	0	up
FCHO1	0	up
SULT2B1	0	up
SH3GL1	0	up
ARID3A	0	up
UTP14A	0	up
B3GALNT2	0	up
SLC25A32	0	up
CMC2	0	up
FBF1	0	up
HSD17B12	0	up
COLGALT1	0	up
BAIAP2	0	up
CBX3	0	up
ARMC5	0	up
ADSL	0	up
XRCC4	0	up
SLC39A1	0	up
RABEPK	0	up
LRP11	0	up
PLK3	0	up
CLTA	0	up
ZNF841	0	up
STK4	0	up
BRD2	0	up
TMED1	0	up
WDR59	0	up
